# Supplementary material for: Plant-Based Diets and the Incidence of Asthma Symptoms among Elderly Women, and the Mediating Role of Body Mass Index
Source: Nutrients. 2022 Dec 22;15(1):52. doi: 10.3390/nu15010052 (PMC9824479; doi:10.3390/nu15010052)
Supplement: Supplementary file 1 [file nutrients-15-00052-s001.zip]

Archive with 1 entries (1 files):
- nutrients-2074628-supplementary.pdf
